# Supplementary material for: Cyanobacterial Blooms and the Presence of Cyanotoxins in the Brazilian Amazon
Source: Toxins (Basel). 2025 Jun 11;17(6):296. doi: 10.3390/toxins17060296 (PMC12197653; doi:10.3390/toxins17060296)
Supplement: Supplementary file 1 [file toxins-17-00296-s001.zip]

Archive with 1 entries (1 files):
- toxins-3517353-supplementary.pdf
